# Supplementary material for: Systematic review of microplastics and nanoplastics in indoor and outdoor air: identifying a framework and data needs for quantifying human inhalation exposures
Source: J Expo Sci Environ Epidemiol. 2024 Jan 6;34(2):185–96. doi: 10.1038/s41370-023-00634-x (PMC11142917; doi:10.1038/s41370-023-00634-x)
Supplement: Supplementary file 1 — Supplementary information [file 41370_2023_634_MOESM1_ESM.xlsx]

## Sheet: SI_Microplastics In Air Data
Environmental Papers and Calculations
ID	Covidence Paper ID	Title	Authors (Last name, first name)	Year Published	Measured in indoor or outdoor air	Date or Time period of collection (Month, year)	Type of collection (Active or Passive)	Flow rate (if active sampling)	Total Air Volume Sampled ((m³) per sample)	Length of sampling time (hours)	Number of samples taken	City, Country of collection	Description of sampling location	Height of sampling (meters)	Total Number of MPs detected	Total for MP <10 um	MP Mass	Type/shape of MP for calculations	MPs Exposure for Calculuation (number / m³) or (number/m^2)	Minimum number (MP / m³) or (MP/m^2)	Maximum number (MP / m³) or (MP/m^2)	Average number (MP / m³) or (MP/m^2)	Smallest size MPs (μm)	Maximum MP size (μm)	Mean (Median, GM) MP size (μm)	Type of MP polymer material detected	Shape of MPs (% of each analyzed)	Number of MPs in Air (C)	Units of MPs in Air (MP/m³) or (MP/m²/day)	Location of sample	Adult_Frequency of Exposure (A_F) (days/year)	Pregnant_Frequency of Exposure (P_F) (days/year)	Adolescent_Frequency of Exposure (L_F) (days/year)	Middle Childhood_Frequency of Exposure (C_F) (days/year)	Preschooler_Frequency of Exposure (S_F) (days/year)	Infant_Frequency of Exposure (I_F) (days/year)	Adult_Duration Exposure (A_ED) (years)	Pregnant_Duration Exposure (P_ED) (years)	Adolescent_Duration of Exposure (L_ED) (years)	Middle Childhood_Duration Exposure (C_ED) (years)	Preschooler_Duration Exposure (S_ED) (years)	Infant_Duration Exposure (I_ED) (years)	Adult_Averaging Time (A_AT)	Pregnant_Averaging Time (P_AT)	Adolescent _Averaging Times (L_AT)	Middle Childhood_Averaging Time (C_AT)	Preschooler_Averaging Time (S_AT)	Infant_Averaging Time (I_AT)	Adult Exposure Factor (A_EF)
1	46	Distribution and potential health impacts of microplastics and microrubbers in air and street dusts from Asaluyeh County, Iran	Abbasi, Sajjad; Keshavarzi, Behnam; Moore,Farid; Turner, Andrew; Kelly, Frank J.; Dominguez, Ana Oliete; Jaafarzadeh, Neemat	2019	Outdoor	August, 2017	Active	16.67 L/min	23.82	24	8 (one sample per day for 8 days)	Asaluyeh, Iran	Persian Gulf to the Southwest with mountains to the northeast. Port city. Location near the road of Pars Special Energy/Economic Zone. Population about 75,000 people.	3 to 4	119 [over an 8 day sampling period]					0.3 MP/m3	1.1 MP/m3		2	>100		Not measured, only color of MP	Fibrous (100%)
2	46	Distribution and potential health impacts of microplastics and microrubbers in air and street dusts from Asaluyeh County, Iran	Abbasi, Sajjad; Keshavarzi, Behnam; Moore,Farid; Turner, Andrew; Kelly, Frank J.; Dominguez, Ana Oliete; Jaafarzadeh, Neemat	2019	Outdoor	August, 2017	Active	16.67 L/min	23.82	24	8 (one sample per day for 8 days)	Asaluyeh, Iran	Industrial location near the road of Pars Special Energy/Economic Zone, a collection of different plants and refineries and associated heavy and light industries.	3 to 4	101 [over an 8 day sampling period]					0.3 MP/m3	1.1 MP/m3		2	>100		Not measured, only color of MP	Fibrous (100%)
3	103	Suspended fine particulate matter (PM2.5), microplastics (MPs), and polycyclic aromatic hydrocarbons (PAHs) in air: Their possible relationships and health implications	Razegheh Akhbarizadeh, Sina Dobaradaran, Mehdi Amouei Torkmahalleh, Reza Saeedi Roza Aibaghi, Fatemeh Faraji Ghasemi	2020	Outdoor	Jan-Sept 2017	Active	1.4-1.6 M3/min		24	8	Bushehr port, Iran	(Normal Day) Sampling on the roof of a building at a Medical Science Campus in an urban area on Normal Days.	3				Fiber, frangment, film	2.1 items/m3	0	14.2	2.1	1 μm	2.5 μm		polyethylene terephthalate (PET, 33%), polyethylene (PE, 29%), nylon (22%), polystyrene (PS, 10%), and polypropylene (PP, 6%).	fragments (63%), fibers (27%), films (10%)	2.1	MP/m³	Rooftop	52	52	52	52	52	52	57	0.75	5	5	4	1	20805	273.75	1825	1825	1460	365	0.142466
4	103	Suspended fine particulate matter (PM2.5), microplastics (MPs), and polycyclic aromatic hydrocarbons (PAHs) in air: Their possible relationships and health implications	Razegheh Akhbarizadeh, Sina Dobaradaran, Mehdi Amouei Torkmahalleh, Reza Saeedi Roza Aibaghi, Fatemeh Faraji Ghasemi	2020	Outdoor	Jan-Sept 2017	Active	1.4-1.6 M3/min		24	4	Bushehr port, Iran	(Dusty Day) Sampling on the roof of a building at a Medical Science Campus in an urban area on a Dusty Days.	3				Fiber, frangment, film	10.3 items/m3	0	14.2	10.3	1 μm	2.5 μm		polyethylene terephthalate (PET, 33%), polyethylene (PE, 29%), nylon (22%), polystyrene (PS, 10%), and polypropylene (PP, 6%).	fragments (63%), fibers (27%), films (10%)	10.3	MP/m³	Rooftop	52	52	52	52	52	52	57	0.75	5	5	4	1	20805	273.75	1825	1825	1460	365	0.142466
5	156	Airborne microplastics and SARS-CoV-2 in total suspended particles in the area surrounding the largest medical centre in Latin America	Amato-Lourenco, L. F.; de Souza Xavier Costa, N.; Dantas, K. C.; Dos Santos Galvao, L.; Moralles, F. N.; Lombardi, Scfs; Junior, A. M.; Lindoso, J. A. L.; Ando, R. A.; Lima, F. G.; Carvalho-Oliveira, R.; Mauad, T.	2022a	Outdoor	Septmeber-November 2020	Active	3 L/min		24	38	Sao Paulo, Brazil	Outside large city medical center.	1.25				Total MPs (fiber + particle)	14.56 n/m3	6.71	24.95						particle, fiber	14.56	MP/m³	Outdoor urban	365	365	365	365	365	365	57	0.75	5	5	4	1	20805	273.75	1825	1825	1460	365	1
6	4883	Atmospheric microplastic fallout in outdoor and indoor environments in São Paulo megacity	Amato-Lourenço, L.F., Luciana dos Santos Galvão, Hélio Wiebeck, Regiani Carvalho-Oliveira, Thais Mauad	2022b	Outdoor	October 2019 - March 2020	Passive					Sao Paulo, Brazil	On the roof of a university building within highly trafficed city location	15				Total MPS	123.20 MPs/m2/day	fiber 32, particle 4	fiber 203, particle 75	123.20 ± 47.09 MPs/m2/day	particle and fiber 50	fiber 2725.52, particle 877.09		fiber of polyester (76%), particles of polyethylene (67%), polyethylene terephthalate PET (25%), polystyrene (8%)	fragment (74%), film (13%), granule (8%) and foam (5%)
7	4883	Atmospheric microplastic fallout in outdoor and indoor environments in São Paulo megacity	Luís Fernando Amato-Lourenço, Luciana dos Santos Galvão, Hélio Wiebeck, Regiani Carvalho-Oliveira, Thais Mauad	2022b	Indoor	October 2019 - March 2020	Passive			360		Sao Paulo, Brazil	Reception room on ground floor of university building.					Total MPs	309.40 MPs/m2/day	fiber 52, particle 0	fiber 678, particle 5	309.40 ± 214.71 MPs/m2/day	fiber 50, particle 50.03	fiber 986.45, particle 473.19		Polyethylene (59%) and polypropylene (26%), fiber of polyester (100%)	fragment (64%), foam (23%), film (9%) and granule (4%)
8	679	Low levels of microplastics (MP) in wild mussels indicate that MP ingestion by humans is minimal compared to exposure via household fibres fallout during a meal	Catarino, A. I.; Macchia, V.; Sanderson, W. G.; Thompson, R. C.; Henry, T. B.	2018	Indoor	2017-04-01	Passive	N/A	N/A	0.33		UK	Petri dish open in kitchen during cooking					mean number is 5 fibers per 4.32 cm2				5 fibers per 4.32 cm^2
9	679	Low levels of microplastics (MP) in wild mussels indicate that MP ingestion by humans is minimal compared to exposure via household fibres fallout during a meal	Catarino, A. I.; Macchia, V.; Sanderson, W. G.; Thompson, R. C.; Henry, T. B.	2018	Indoor	2017-04-01	Passive	N/A	N/A	0.33		UK	Petri dish open while eating					Mean number is 1 fiber per 4.32 cm2				1 fiber per 4.32 cm^2
10	738	Characteristics and influencing factors of airborne microplastics in nail salons	Chen, E. Y.; Lin, K. T.; Jung, C. C.; Chang, C. L.; Chen, C. Y.	2022	Indoor	February - April 2021	Active	9 L/min	5.43	10	19	Tainan and Kaohsiung, Taiwan	Height of breathing adult in nail salon placed 15 cm away from the work desk.	90 to 100 cm above the floor level					46 MPs/ m3			46 ± 55				acrylic (27%), rubber (21%), and polyurethane resin (PUR) (13%), Polyvinyl Chloride (PVC) (9%), Polycaprolactone (6%), Polyethylenimine (5%), Poly-vinyl-alcohol (5%)	fragments (99%), fiber (1%)	46	MP/m³	Infrequent	52	52	52	52	52	52	57	0.75	5	5	4	1	20805	273.75	1825	1825	1460	365	0.142466
11	738	Characteristics and influencing factors of airborne microplastics in nail salons	Chen, E. Y.; Lin, K. T.; Jung, C. C.; Chang, C. L.; Chen, C. Y.	2022	Outdoor	February - April 2021	Active	9 L/min	5.08	10	19	Tainan and Kaohsiung, Taiwan	the sampling instruments were placed on balconies or in the adjoining arcade of the nail salons	90 to 100 cm above the ground level					28 MPs/ m3			28 ± 24				acrylic (40%), rubber (13%), Polyvinyl Chloride (PVC) (12%), Poly-vinyl-alcohol (3%), Polyethylenimin (2%), Polyurethane resin (2%)	fragments (99%), fiber (1%)	28	MP/m³	Outdoor urban	365	365	365	365	365	365	57	0.75	5	5	4	1	20805	273.75	1825	1825	1460	365	1
12	4931	Airborne microplastic concentrations and deposition across the Weser River catchment	Sarmite Kernchen a , Martin G.J. Löder b , Franziska Fischer c , Dieter Fischer c , Sonya R. Moses b , Christoph Georgi d , Anke C. Nölscher a , Andreas Held d,⁎ , Christian Laforsch b	2022	Outdoor	Once in April and once in October 2018	Active	9 L/min	0.6	3	12	Bremerhaven, Germany	Outdoor Urban in the port city of Bremerhaven at a weather collecting station	1.6	107	16 19 58	108 58 267	67% of MP particles were irregular in shape, 33% were spherical. No fibers in aerosol samples	121 N m−3	37	121	91 ± 47 m−3	4.4	29		Polyethylene particles dominated in aerosol samples. Polypropylene, polyethylene, polyethylene terephthalate, polyvinyl chloride, polystyrene, and silicone fragments were found as the predominant polymer types in total deposition samples.	67% of MP particles were irregular in shape, 33% were spherical. no fibers in aerosol, but in the depositions	121	MP/m³	Outdoor urban	365	365	365	365	365	365	57	0.75	5	5	4	1	20805	273.75	1825	1825	1460	365	1
13	4931	Airborne microplastic concentrations and deposition across the Weser River catchment	Sarmite Kernchen a , Martin G.J. Löder b , Franziska Fischer c , Dieter Fischer c , Sonya R. Moses b , Christoph Georgi d , Anke C. Nölscher a , Andreas Held d,⁎ , Christian Laforsch b	2022	Outdoor	Once in April and once in October 2018	Active	9 L/min	0.6	3	12	Northern Germany	Outdoor Rural in the forested Solling landscape, and at the remote mountain site Wasserkuppe	1.6					76 N/m3									76	MP/m³	Outdoor remote	24	24	24	24	24	24	57	0.75	5	5	4	1	20805	273.75	1825	1825	1460	365	0.0657534
14	4931	Airborne microplastic concentrations and deposition across the Weser River catchment	Sarmite Kernchen a , Martin G.J. Löder b , Franziska Fischer c , Dieter Fischer c , Sonya R. Moses b , Christoph Georgi d , Anke C. Nölscher a , Andreas Held d,⁎ , Christian Laforsch b	2022	Outdoor	monthly over a period from March 2018 to September/October 2018 and twice in spring and autumn (2018)	Passive	N/A	N/A	average 624	32	Bremerhaven, Germany	Outdoor Urban in the port city of Bremerhaven at a weather collecting station	1.6	3068				183 N m−2 day−1	10	367	99 ± 85 N m−2 day−1	11 (Fiber length 499)	522 (Fiber length 1945)		The predominant polymer types (exceeding ≥5% of total amount) were PP, PE, PET, PVC, PS, and SI accounting for 90% of all MP particles	(96.9%) comprised most of the detected particles, followed by fibres (2.9%) and spheres (0.2%)
15	4931	Airborne microplastic concentrations and deposition across the Weser River catchment	Sarmite Kernchen a , Martin G.J. Löder b , Franziska Fischer c , Dieter Fischer c , Sonya R. Moses b , Christoph Georgi d , Anke C. Nölscher a , Andreas Held d,⁎ , Christian Laforsch b	2022	Outdoor	monthly over a period from March 2018 to September/October 2018 and twice in spring and autumn (2018)	Passive	N/A	N/A	average 624	32	Northern Germany	Outdoor Rural in the forested Solling landscape, and at the remote mountain site Wasserkuppe	1.6					53.5 N m−2 day−1
16	2657	Microplastic aerobiology: A preliminary study of indoor air quality	Marchevsky, K. E.; Daguerre, A.; Moglia, M. M.; Crino, E. R.	2021	Indoor	November 2012–March 2013	Active			months	5	Tucumán, Argentina	Basement of faculty building in Argentina		304.31 Nov 140.28 Dec 107 Jan 61 Feb 254.03 Mar (per m3)							275.78	1000× magnification --thus around 1 um of anthroprogenic materials
17	4487	Efficient transport of atmospheric microplastics onto the continent via the East Asian summer monsoon	Wang, X.; Liu, K.; Zhu, L.; Li, C.; Song, Z.; Li, D.	2021	Outdoor	June 1 - July 3. 2020	active	100 L/min	235.10 ± 176.84 m3 (per sample)	12–76.33 h	23	south- eastern coast of China	samples collected during an open research cruise			N/A	N/A	N/A	0.0039 items/ m3	0	0.0131	0.39 ± 0.43 items/100 m3	19.45	948.69	333.08	polyethylene terephthalate (PET, 54.55%), polymethyl methacrylate (PMMA, 13.64%), ethylene-vinyl acetate (EVA, 9.09%), polyethylene (PE, 9.09%), and others (13.64%)	Fibers (59.09%), fragments (27.27%) films (13.64%).	0.0039	MP/m³	Outdoor remote	24	24	24	24	24	24	57	0.75	5	5	4	1	20805	273.75	1825	1825	1460	365	0.0657534
18	3439	Microplastics and nanoplastics science: collecting and characterizing airborne microplastics in fine particulate matter	Rahman, L.; Mallach, G.; Kulka, R.; Halappanavar, S.	2021	Indoor	Fall2019	active	5 L/min		96		Canada	Samplers were placed on tri- pods and located in the researcher’s living room
19	2475	Airborne microplastics in indoor and outdoor environments of a coastal city in Eastern China	Liao, Z.; Ji, X.; Ma, Y.; Lv, B.; Huang, W.; Zhu, X.; Fang, M.; Wang, Q.; Wang, X.; Dahlgren, R.; Shang, X.	2021	Indoor	July & August 2019	active	100 L/min	1	6	39	Wenzhou City, China	5 apartments, 2 offices, 2 classrooms, 2 hospitals (main corridor) and 2 transit station waiting halls	1.6					1583 n/m3		8865	1583 ± 1181 n/ m3	5	4665		polyester (28.4%), polyamide (PA, 20.54%) and polypropylene (PP, 16.3%)	Fragments 83.5–94.2%	1583	MP/m³	Indoor combined	365	365	365	365	365	365	57	0.75	5	5	4	1	20805	273.75	1825	1825	1460	365	1
20	2475	Airborne microplastics in indoor and outdoor environments of a coastal city in Eastern China	Liao, Z.; Ji, X.; Ma, Y.; Lv, B.; Huang, W.; Zhu, X.; Fang, M.; Wang, Q.; Wang, X.; Dahlgren, R.; Shang, X.	2021	Outdoor	July & August 2019	active	100 L/min	1	6	18	Wenzhou City, China	Outdoor Rural: wetland, farmland, and mountain tops	1.6					101 n/m3	51		101±47 n/m3	5	1794		polyethylene (PE, 26.8%), polystyrene (PS, 17.8%) and polyester (17.2%)	Fragments 89.7–96.3%	101	MP/m³	Outdoor remote	24	24	24	24	24	24	57	0.75	5	5	4	1	20805	273.75	1825	1825	1460	365	0.0657534
21	2475	Airborne microplastics in indoor and outdoor environments of a coastal city in Eastern China	Liao, Z.; Ji, X.; Ma, Y.; Lv, B.; Huang, W.; Zhu, X.; Fang, M.; Wang, Q.; Wang, X.; Dahlgren, R.; Shang, X.	2021	Outdoor	July & August 2019	active	100 L/min	1	6	45	Wenzhou City, China	Outdoor urban: apartments, offices, classrooms, transit station waiting halls, city parks.	1.6					224 n/m3			224 ± 70 n/m3				polyethylene (PE, 26.8%), polystyrene (PS, 17.8%) and polyester (17.2%)	Fragments 89.7–96.3%	224	MP/m³	Outdoor urban	365	365	365	365	365	365	57	0.75	5	5	4	1	20805	273.75	1825	1825	1460	365	1
22	4919	Emission of airborne microplastics from municipal solid waste transfer stations in downtown	Hu, T.; He, P.; Yang, Z.; Wang, W.; Zhang, H.; Shao, L.; Lu, F.	2022	Outdoor	October 2019-June 2020	active	100 L/min		1	45	Shanghai, China	four waste transfer stations with samples taken at working areas in reception hall and near the exhaust outlet outside.	15	41,297 to 82,593 n/h				2.5 n/m3	0.8	7.3	2.5 ± 1.3 n/m3	50	> 1000		Rayon 69.4%, Polyamide 7.4%, Polyethylene 7.6%, Polypropylene 2.6%, Polyethylene terephthalate (PET) 2.5%, Polyester 1.9%	Fibers (40.5% exhaust outside and 37% inside reception hall) and films/granular (5.4% exhaust outisde and 1.9% inside reception hall)	2.5	MP/m³	Occupational	250	250	0	0	0	0	46	0.75	5	5	4	1	16790	273.75	1825	1825	1460	365	0.684932
23	4908	Microplastic ingestion from atmospheric deposition during dining/drinking activities	Fang, M.; Liao, Z.; Ji, X.; Zhu, X.; Wang, Z.; Lu, C.; Shi, C.; Chen, Z.; Ge, L.; Zhang, M.; Dahlgren, R. A.; Shang, X.	2022	Indoor	July & August 2019	passive	N/A	N/A	0.5	21	Wenzhou City, China	Apartment dining room, dining hall, restuarant, office, classroom,	0.75					760000 items m-2 d-1		1.8 × 106 items m-2 d-1		5.9	> 1000		polyester/polyethylene terephthalate (PET, 36.3%), polyethylene (PE, 19.7%), and polyamide (PA, 13.6%)	fiber and fragment (88.2%)
24	4908	Microplastic ingestion from atmospheric deposition during dining/drinking activities	Fang, M.; Liao, Z.; Ji, X.; Zhu, X.; Wang, Z.; Lu, C.; Shi, C.; Chen, Z.; Ge, L.; Zhang, M.; Dahlgren, R. A.; Shang, X.	2022	Outdoor	July & August 2019	passive	N/A	N/A	0.5	10	Wenzhou City, China	Urban park, riverside, wetland, mountian	0					180000 items m-2 d-1	9.8 × 10^4 items m-2 d-1			5.9	> 1000		PE (26.6%), polystyrene (PS, 17.3%), and polypropylene (PP, 14.1%)	fiber and fragment (91.7%)
25	1384	Microplastics Differ Between Indoor and Outdoor Air Masses: Insights from Multiple Microscopy Methodologies	Gaston, E.; Woo, M.; Steele, C.; Sukumaran, S.; Anderson, S.	2020	Indoor	January - March 2019	active	11.7 L/min	4615	8	10	Southern California Coast	samples collected across the campus of CSUCI during active work week class sessions taken within 3-6 meters of a building entrance indoors					fiber	3.3 m–3
26	1384	Microplastics Differ Between Indoor and Outdoor Air Masses: Insights from Multiple Microscopy Methodologies	Gaston, E.; Woo, M.; Steele, C.; Sukumaran, S.; Anderson, S.	2020	Indoor	January - March 2019	active	11.7 L/min	4615	8	10	Southern California Coast	samples collected across the campus of CSUCI during active work week class sessions taken within 3-6 meters of a building entrance indoors					fragment	12.6 m–3			3.3 +/- 2.9 fibers and 12.6 +/- 8.0 fragments m–3	Fiber 22; Fragment 20	Fiber 8961; Fragment 850	fiber 641; fragments 58.6;		fiber and fragment
27	1384	Microplastics Differ Between Indoor and Outdoor Air Masses: Insights from Multiple Microscopy Methodologies	Gaston, E.; Woo, M.; Steele, C.; Sukumaran, S.; Anderson, S.	2020	Outdoor	January - March 2019	active	11.7 L/min	4615	8	11	Southern California Coast	samples collected across the campus of CSUCI during active work week class sessions taken within 10 meters from the nearest building entrance					fiber	0.6 m–3
28	1384	Microplastics Differ Between Indoor and Outdoor Air Masses: Insights from Multiple Microscopy Methodologies	Gaston, E.; Woo, M.; Steele, C.; Sukumaran, S.; Anderson, S.	2020	Outdoor	January - March 2019	active	11.7 L/min	4615	8	11	Southern California Coast	samples collected across the campus of CSUCI during active work week class sessions taken within 10 meters from the nearest building entrance					fragment	5.6 m–3			0.6 +/- 0.6 fibers and 5.6 +/- 3.2 fragments m–3	Fiber 25; Fragment 51	Fiber 2061; Fragment 408	fiber 616; fragments 104.8;		fiber and fragment
29	4102	Microplastic Pollution in the Ambient Air of Surabaya, Indonesia	Syafei, Arie Dipareza; Nurul Rizki, Nurasrin; Abdu Fadli, Assomadi; Boedisantoso, Rachmat	2019	Outdoor		active	0.207 mL/min (for Period I) and 0.446 mL/min (for Period II)		13 (for period I) and 6 (for period II)	6	Surabaya, Indonesia	Sampling carried out twice on weekdays at three roadside sites with differing traffic densities	1.2	236				109.37 particles/m3	55.93	174.97		<500	5000		polyester (Figure 5a), polyethylene- terepthalate (PET)	fibers, fragments and films	109.37	MP/m³	Roadsides	365	365	365	365	365	365	57	0.75	5	5	4	1	20805	273.75	1825	1825	1460	365	1
30	4805	Microplastic fallout in different indoor environments	Zhang, Qun; Zhao, YaPing; Du, FangNi; Cai, HuiWen; Wang, GeHui; Shi, HuaHong	2020	Indoor	February - May 2019	passive	N/A	N/A	24		Shanghai, China	dormitory	1.2					9900 MPs/m2/d	2100	29000		20			polyester, rayon, acrylic, cellophane, polypropylene (PP), polystyrene (PS), and polyamide (PA)	Fiber
31	4805	Microplastic fallout in different indoor environments	Zhang, Qun; Zhao, YaPing; Du, FangNi; Cai, HuiWen; Wang, GeHui; Shi, HuaHong	2020	Indoor	February - May 2019	passive	N/A	N/A	24		Shanghai, China	office	1.2					1800 MPs/m2/d	600	4500		20			polyester, rayon, acrylic, cellophane, polypropylene (PP), polystyrene (PS), and polyamide (PA)	Fiber
32	4805	Microplastic fallout in different indoor environments	Zhang, Qun; Zhao, YaPing; Du, FangNi; Cai, HuiWen; Wang, GeHui; Shi, HuaHong	2020	Indoor	February - May 2019	passive	N/A	N/A	24		Shanghai, China	corridor	1.2					1500 MPs/m2/d	500	6000		20			polyester, rayon, acrylic, cellophane, polypropylene (PP), polystyrene (PS), and polyamide (PA)	Fiber
33	3971	Quantification and exposure assessment of microplastics in Australian indoor house dust	Soltani, N. S.; Taylor, M. P.; Wilson, S. P.	2021	Indoor	2019	passive	N/A	N/A	720	32	Sydney, Australia	residential home environments	1.2	7483				3095 fibres/m2/day	22 fibres/m2/day	6169 fibres/m2/day					polyethylene (25%), polyester (17%) including poly- ethylene terephthalate (PET), polyamide (16%) polyvinyl (15%)	Fiber (99%). From a subset of analyzed fibers found, fibres (96%), fragments (2%), films (0.6%)
34	1937	Household indoor microplastics within the Humber region (United Kingdom): Quantification and chemical characterisation of particles present	Jenner, L. C.; Sadofsky, L. R.; Danopoulos, E.; Rotchell, J. M.	2021	Indoor	July - December 2019	passive	N/A	N/A	6 months	118	Hull and wider East Riding of Yorkshire, U.K. region	20 households that went about nornal activities and occupancy.	1 - 1.8					1414 MP /m2/day	0 particles m− 2 day− 1	5412 MPm− 2 day− 1		5	>50	1203 MP m− 2 day− 1	PET (63%), PA (6%), acrylates (4%), PP (4%), co-polymer blends (containing at least one pe- troleum derived polymer) (3%), polyacrylonitrile (PAN) (3%), polyethylene (PE) (3%), polymethacrylate (PMMA) (3%)	fibrous (90%), fragment (8%), film (1%), sphere (1%)
35	2042	Electric clothes dryers: An underestimated source of microfiber pollution	Kapp, K. J.; Miller, R. Z.	2020	Outdoor		passive	N/A	N/A	Immediately after dry cycle	6	Idaho and Vermont homes	Samples collected from the snow serface at 5ft (1.52m), 10ft (3.05m), and 15ft (4.57m) intervals directly perpendicular from the dryer vent and 5ft (1.52m) on either side.	surface snow samples (top 2.54cm)	1573			fibers from fleece blanket from dryer	8457 fibers/m^2								fibers
36	5013	Inhalable microplastics prevails in air: Exploring the size detection limit	Xie, Y.; Li, Y.; Feng, Y.; Cheng, W.; Wang, Y.	2022	Indoor	November 2020 - January 2021	active	2.5 m3/h	10	4	6	Shanghai, China	Residential: Samlpes taken within breathing zone in a household living room. all the doors and windows were kept closed for one hour prior to sampling, and no human activity took place during the sampling process	1.2					62.62 N/m^3	25.56 N/m^3	93.32 N/m^3		2.4	2181.48		PE (73.82%), Polyester (9.21%), Phenolic Resin (9.05%), PVC (3.06%), Cotton (1.36%), PP (0.57%), PU (0.34%) and Rubber (0.18%)	fragments, beads and fibers (only one indoor sample contained bead shape)	62.62	MP/m³	Residential	365	365	365	365	365	365	57	0.75	5	5	4	1	20805	273.75	1825	1825	1460	365	1
37	5013	Inhalable microplastics prevails in air: Exploring the size detection limit	Xie, Y.; Li, Y.; Feng, Y.; Cheng, W.; Wang, Y.	2022	Indoor	November 2020 - January 2021	active	2.5 m3/h	10	4	4	Shanghai, China	Office: Samlpes taken within breathing zone in an office. all the doors and windows were kept closed for one hour prior to sampling, and no human activity took place during the sampling process	1.2					27.56 N/m3	15.56 N/m3	39.63 N/m3							27.56	MP/m³	Workplace	250	250	0	0	0	0	46	0.75	5	5	4	1	16790	273.75	1825	1825	1460	365	0.684932
38	5013	Inhalable microplastics prevails in air: Exploring the size detection limit	Xie, Y.; Li, Y.; Feng, Y.; Cheng, W.; Wang, Y.	2022	Outdoor	November 2020 - January 2021	active	2.5 m3/h	10	4	6	Shanghai, China	Outdoors samples were taken at outdoor areas in the same location as indoor samples.	1.6					25.73 N/m^3	15.88 N/m^3	38.52 N/m^3		2.4	2181.48		PE (73.82%), Polyester (9.21%), Phenolic Resin (9.05%), PVC (3.06%), Cotton (1.36%), PP (0.57%), PU (0.34%) and Rubber (0.18%)	fragments, beads and fibers	25.73	MP/m³	Outdoor urban	365	365	365	365	365	365	57	0.75	5	5	4	1	20805	273.75	1825	1825	1460	365	1
39	2515	Source and potential risk assessment of suspended atmospheric microplastics in Shanghai	Liu, K.; Wang, X.; Fang, T.; Xu, P.; Zhu, L.; Li, D.	2019a	Outdoor	2018-05-01	active	100 L/min	6	1		Shanghai, China	Outdoor sampling across different municipality disctricts	1.7 (And 1.7 m, 33 m, and 80 m at the science building from East China Normal University)					1.42 N/m^3	0 N/m^3	4.18 N/m^3	1.42 ± 1.42 n/m3	23.07	9555	582.2	poly- ethylene terephthalate (PET), polyethylene (PE), polyester (PES), poly- acrylonitrile (PAN), poly(N-methyl acrylamide) (PAA), rayon (RY), ethylene vinyl acetate (EVA), epoxy resin (EP) and alkyd resin (ALK)	Microfibers (67%), fragments (30%), granules (3%)	1.42	MP/m³	Outdoor urban	365	365	365	365	365	365	57	0.75	5	5	4	1	20805	273.75	1825	1825	1460	365	1
40	4697	Characterization of microplastics in indoor and ambient air in northern New Jersey	Yao, Y.; Glamoclija, M.; Murphy, A.; Gao, Y.	2022	Indoor	April - May 2019	passive	N/A	N/A	336		Newark, New Jeresy	office for one person	1.8					6430 m^2/day			(6.43 ± 2.54) × 10^3 fibers/m2/day					Irregular particles (86%), fibers, films
41	4697	Characterization of microplastics in indoor and ambient air in northern New Jersey	Yao, Y.; Glamoclija, M.; Murphy, A.; Gao, Y.	2022	Indoor	April - May 2019	passive	N/A	N/A	336		Newark, New Jeresy	hallway in acedemic building	1.8					14400 m^2/day			(1.44 ± 0.07) × 10^4 fibers/m2/day					Irregular particles (67%), fibers, films
42	4697	Characterization of microplastics in indoor and ambient air in northern New Jersey	Yao, Y.; Glamoclija, M.; Murphy, A.; Gao, Y.	2022	Indoor	April - May 2019	passive	N/A	N/A	336		Newark, New Jeresy	classroom in university	1.8					6200 m^2/day			(6.20 ± 0.57) × 10^3 fibers/m2/day					Irregular particles (67%), fibers, films
43	4697	Characterization of microplastics in indoor and ambient air in northern New Jersey	Yao, Y.; Glamoclija, M.; Murphy, A.; Gao, Y.	2022	Indoor	April - May 2019	passive	N/A	N/A	336		Newark, New Jeresy	single-family house sampled in a bedroom	1.8					19600 m^2/day			(1.96 ± 1.09) × 10^4 fibers/m^2/ day					Fibers (54%), fibers, film
44	4697	Characterization of microplastics in indoor and ambient air in northern New Jersey	Yao, Y.; Glamoclija, M.; Murphy, A.; Gao, Y.	2022	Indoor	April - May 2019	passive	N/A	N/A	336		Newark, New Jeresy	Total indoor (office, hallway, classroom, house bedroom)	1.8					1590 m^2/day							PE (40%), PET (26%), PS (20%), PP or PVC (7%)
45	4697	Characterization of microplastics in indoor and ambient air in northern New Jersey	Yao, Y.; Glamoclija, M.; Murphy, A.; Gao, Y.	2022	Outdoor	April - May 2019	passive	N/A	N/A	336		Newark, New Jeresy	building roof	25					327 m^2/day							PVC (67%)
46	4924	Outdoor Atmospheric Microplastics within the Humber Region (United Kingdom): Quantification and Chemical Characterisation of Deposited Particles Present	Jenner, Lauren C.; Sadofsky, Laura R.; Danopoulos, Evangelos; Chapman, Emma; White, David; Jenkins, Rebecca L.; Rotchell, Jeanette M.	2022	Outdoor	October 2019 - October 2020	passive	N/A	N/A	13 months		Kingston upon Hull, U.K.	Sampling located along a stretch of road (the A63), with heavy traffic flow in which blocks of residential flats, shops, offices, the city centre, and industrial units are all in close vicinity.	1.8					3055 MP m−2 day−1	79	18996	3055 ± 5072 MP m−2 day−1 (1164 median)				PE (31%), nylon (28%), PET (6%), Others	film (67%), fragment (24%), fibrous (9%)
47	4924	Outdoor Atmospheric Microplastics within the Humber Region (United Kingdom): Quantification and Chemical Characterisation of Deposited Particles Present	Jenner, Lauren C.; Sadofsky, Laura R.; Danopoulos, Evangelos; Chapman, Emma; White, David; Jenkins, Rebecca L.; Rotchell, Jeanette M.	2022	Outdoor		passive	N/A	N/A	336		Kingston upon Hull, U.K.	Sampling in Urban areas including residential zone with houses and playing fields, city centre of Kingston Upon Hull, industrial zone producing furniture, paper, and paint products, commercial roadside with heavy traffic.	1.8					1500 MP m−2 day−1	522	3617	1500 ± 1279 MP m−2 day−1 (1012 median)				Resin (32%), PET (20%), PP/PE (13%), PP (9%), Acrylic (6%)	fragment (52%), film (42%)
48	757	Air conditioner filters become sinks and sources of indoor microplastics fibers	Chen, Y.; Li, X.; Zhang, X.; Zhang, Y.; Gao, W.; Wang, R.; He, D.	2022	Indoor		passive	N/A	N/A	24		Shanghai, China	(Experiemental group) office room (12 m2) in East China Normal University with spiked PET A/C running					polyester (PET) microfibers		11900 items/m2/d	13500 items/m2/d	1.19 ± 0.03–1.35 ± 0.03 × 104 items/m2/ d			63.1 um diameter and 1821 um in length fibers
49	757	Air conditioner filters become sinks and sources of indoor microplastics fibers	Chen, Y.; Li, X.; Zhang, X.; Zhang, Y.; Gao, W.; Wang, R.; He, D.	2022	Indoor		passive	N/A	N/A	24		Shanghai, China	(Control group) office room (12 m2) in East China Normal University with no A/C running samples taken 1-3 meters away from the AC							4900 items/m2/d	6200 items/m2/d	0.49 ± 0.01 × 104–0.62 ± 0.04 × 104 items/m2/d
50	5000	A Preliminary Assessment of Size-Fractionated Microplastics in Indoor Aerosol-Kuwait's Baseline	Uddin, S.; Fowler, S. W.; Habibi, N.; Sajid, S.; Dupont, S.; Behbehani, M.	2022	Indoor	January - October 2021	active	30 L/min	10.8	6	11	Kuwait	public/government buildings						8.94 MP/m^3	3.2 MP m−3	15.3 MP m−3		0.45	2800				8.94	MP/m³	Workplace	250	250	0	0	0	0	46	0.75	5	5	4	1	16790	273.75	1825	1825	1460	365	0.684932
51	5000	A Preliminary Assessment of Size-Fractionated Microplastics in Indoor Aerosol-Kuwait's Baseline	Uddin, S.; Fowler, S. W.; Habibi, N.; Sajid, S.; Dupont, S.; Behbehani, M.	2022	Indoor	January - October 2021	active	30 L/min	10.8	6	6	Kuwait	residential dwellings of different types spread over the city						14.62 MP/m^3	6.3 MP m−3	27.1 MP m−3		0.45	2800				14.62	MP/m³	Residential	365	365	365	365	365	365	57	0.75	5	5	4	1	20805	273.75	1825	1825	1460	365	1
52	5000	A Preliminary Assessment of Size-Fractionated Microplastics in Indoor Aerosol-Kuwait's Baseline	Uddin, S.; Fowler, S. W.; Habibi, N.; Sajid, S.; Dupont, S.; Behbehani, M.	2022	Indoor	January - October 2021	active	30 L/min	10.8	6	2	Kuwait	hospital						4.15 MP/m^3	3.9 MP/m^3	4.4 MP/m^3		0.45	2800				4.15	MP/m³	Infrequent	52	52	52	52	52	52	57	0.75	5	5	4	1	20805	273.75	1825	1825	1460	365	0.142466
53	5000	A Preliminary Assessment of Size-Fractionated Microplastics in Indoor Aerosol-Kuwait's Baseline	Uddin, S.; Fowler, S. W.; Habibi, N.; Sajid, S.; Dupont, S.; Behbehani, M.	2022	Indoor	January - October 2021	active	30 L/min	10.8	6	1	Kuwait	mosque						14.3 MP/m^3	14.3 MP/m^3	14.3 MP/m^3		0.45	2800				14.3	MP/m³	Infrequent	52	52	52	52	52	52	57	0.75	5	5	4	1	20805	273.75	1825	1825	1460	365	0.142466
54	4394	Simulating human exposure to indoor airborne microplastics using a Breathing Thermal Manikin	Vianello, A.; Jensen, R. L.; Liu, L.; Vollertsen, J.	2019	Indoor	November - December 2017	active	0.82 L/min	16.8	24	9	Aarhus, Denmark	Three different apartments consisting of four rooms	1.1					9.3 MP m−3	1.7 MPs m−3	16.2 MPs m−3	9.3 ± 5.8 NMP m−3			36	Polyester (81%), polyethylene (6%), 5% nylon (5%), polypropylene (2%), other polymers (6%)	Fragments (87%), Fibers (13%),	9.3	MP/m³	Residential	365	365	365	365	365	365	57	0.75	5	5	4	1	20805	273.75	1825	1825	1460	365	1
55	4668	Airborne microplastics and fibers in indoor residential environments in Aveiro, Portugal	Xumiao, L.; Prata, J. C.; Alves, J. R.; Duarte, A. C.; Rocha-Santos, T.; Cerqueira, M.	2021	Indoor	March & June 2020; July - August 2020	active	5 L/min		24		Aveiro, Portugal	Sampling in the liviing rooms of five apartments or houses						1.1 MP m-3	0.7 m-3	1.8 m-3		9.6		881 fiber average		fragments (71.4%), spheres (28.6%), fiber	1.1	MP/m³	Residential	365	365	365	365	365	365	57	0.75	5	5	4	1	20805	273.75	1825	1825	1460	365	1
56	3144	The indoor exposure of microplastics in different environments	Ouyang, Z.; Mao, R.; Hu, E.; Xiao, C.; Yang, C.; Guo, X.	2021	Indoor	October - November 2020	passive	N/A	N/A	1 week	5	Yangling, China	Schools classrooms including kindergarten, primary, junior high, and senior high school, and postgraduate study room of university. Sampling ocurred on a desk.						3228.8 n/(m2/d)							PET (48.6%), polyacrylonitrile (PAN) (23.4%), polyamide (PA) (13.6%), polypropylene (PP) (12.6%), polyvinyl chloride (PVC) (1.8%)	Fibers (99%), film, debris
57	2516	Accurate quantification and transport estimation of suspended atmospheric microplastics in megacities: Implications for human health	Liu, K.; Wang, X.; Wei, N.; Song, Z.; Li, D.	2019b	Outdoor	May & June 2019	active		1, 2, 3, 5, 9, 14, 18, 30, 72, 100 and 144			Shanghai, China	Sampled on a roof at East China Normal University	38					0.41 n.m^3	0	2 n/m^3		12.35	2191.32	246.52	polyethylene terephthalate (PET) (51%), epoxy resin (EP) (19%), poly- ethylene (PE) (12%), alkyd resin (ALK) (8%), rayon (RY), polypropylene (PP), polyamide (PA), and polystyrene (PS)	fragment (48%), Fibers (43%), Microbeads (9%)	0.41	MP/m³	Rooftop	52	52	52	52	52	52	57	0.75	5	5	4	1	20805	273.75	1825	1825	1460	365	0.142466
58	1105	A first overview of textile fibers, including microplastics, in indoor and outdoor environments	Dris, R.; Gasperi, J.; Mirande, C.; Mandin, C.; Guerrouache, M.; Langlois, V.; Tassin, B.	2017	Indoor	February, May, July and October of 2015	active	8 L/min	2022-02-05	2022-04-07		Paris, France	sampling ocurred in 2 private apartments' living room and one office at University of Paris-Est-Creteil	1.2					5.4 fibers/m^3	0.4 fibers/m3	59.4 fibers/m3							5.4	MP/m³	Indoor combined	365	365	365	365	365	365	57	0.75	5	5	4	1	20805	273.75	1825	1825	1460	365	1
59	1105	A first overview of textile fibers, including microplastics, in indoor and outdoor environments	Dris, R.; Gasperi, J.; Mirande, C.; Mandin, C.; Guerrouache, M.; Langlois, V.; Tassin, B.	2017	Outdoor	February, May, July and October of 2015	active	8 L/min	2022-05-20	10 & 40		Paris, France	Sampled on the roof of a building						0.9 fibers/m^3	0.3 fibers/m3	1.5 fibers/m3							0.9	MP/m³	Rooftop	52	52	52	52	52	52	57	0.75	5	5	4	1	20805	273.75	1825	1825	1460	365	0.142466
60	1105	A first overview of textile fibers, including microplastics, in indoor and outdoor environments	Dris, R.; Gasperi, J.; Mirande, C.; Mandin, C.; Guerrouache, M.; Langlois, V.; Tassin, B.	2017	Indoor	February, May, July and October of 2015	passive	N/A	N/A	4 and 15 days		Paris, France	sampling ocurred in 2 private apartments' living room and one office at University of Paris-Est-Creteil	1.2						1600 fibers/day/m2	11,000 fibers/day/m2		50	3250
61	4264	Airborne microplastic particles detected in the remote marine atmosphere	Trainic, Miri; Michel, Flores J.; Pinkas, Iddo; Pedrotti, Maria Luiza; Lombard, Fabien; Bourdin, Guillaume; Gorsky, Gabriel; Boss, Emmanuel; Rudich, Yinon; Vardi, Assaf; Koren, Ilan	2020	Outdoor	May - June 2016	active	10 L/min	12-60		43		Ambient aerosol samples from North Atlantic Ocean transect of Tara Pacific Expedition										5			polystyrene (PS), Polyethylene (PE), polypropylene (PP)
62	4858	Airborne Microplastic Concentrations in Five Megacities of Northern and Southeast China	Zhu, X.; Huang, W.; Fang, M.; Liao, Z.; Wang, Y.; Xu, L.; Mu, Q.; Shi, C.; Lu, C.; Deng, H.; Dahlgren, R.; Shang, X.	2021	Outdoor	August - September 2019	active	100 L/min	1	1.5	75	China	Samples collected during weekdays in 5 major cities in China in mostly urban locations or a small number of urban-rural fridge.	1.6					282 items/m3	104 items/m3	650 items/m3		5.9	1475.3		polyethylene (PE, 26.6%), polyester (Polyethylene terephthalate, PET, 16.0%), polystyrene (PS, 14.9%), polypropylene (PP, 13.6%), polyamide (PA, 7.3%), poly(vinyl chloride) (PVC, 6.6%)	Fragments (88.2%), fibers (~12%)	282	MP/m³	Outdoor urban	365	365	365	365	365	365	57	0.75	5	5	4	1	20805	273.75	1825	1825	1460	365	1
63	4374	Assessment of Microplastics in Roadside Suspended Dust from Urban and Rural Environment of Nagpur, India	Narmadha Vellora, V.; Jithin, Jose; Patil, Sakshi; Farooqui Mohd, Ozair; Bathmanabhan, Srimuruganandam; Sivanesan, Saravanadevi; Krishnamurthi, Kannan	2020	Outdoor		active	16.9 L/min		24		Nagpur, India	Roadsides on weekends and weekdays including residential, dump yard, commercial area, and an industrial area.		Abundance of overall (particles/day) Residential (116.25± 26.4), Dump Yard (96 ± 38.1), Commercial (62.75 ± 17.9), Industrial (99.25 ± 57.2)											low-density polyethylene, rayon, rubber fiber, polystyrene, polyaniline, polyolefin, and chlorinated polyvinyl chloride	fiber, fragment, film, spherical
64	4621	Atmospheric microplastic deposition in an urban environment and an evaluation of transport	Wright, S. L.; Ulke, J.; Font, A.; Chan, K. L. A.; Kelly, F. J.	2020	Outdoor	January - February 2018	passive	N/A	N/A	Collected twice a week for 4 weeks		London, U.K.	Total atmospheric deposition samples were collected from a nine- story-high roof (~50 m above ground level) at a riverside urban site	50					771 particles/m2/d	575 microplastics/m2/d	1008 microplastics/m2/d	771 ± 167 particles/m2/d	25		164 ± 167 μm	Fibers (polyacrylonitrile (PAN) (67%), polyethylene terephthalate (PET (polyester) (19%), PA (9%); Non-fibrous (polystyrene (PS), PP, PE, PET, PUR, polyvinylchloride (PVC), acrylic polymer and polymerized petroleum)	Fibrous (92%); fragments, films, granules, foams
65	506	Characterization of Potential Exposures to Nanoparticles and Fibers during Manufacturing and Recycling of Carbon Nanotube Reinforced Polypropylene Composites	Boonruksa, Pongsit; Bello, Dhimiter; Zhang, Jinde; Isaacs, Jacqueline A.; Mead, Joey L; Woskie, Susan R.	2016	Indoor		Active	2 L/min		between 2-15 minutes	15		Injection molding (IM) steps (loading, melting, and molding)	Samples taken at the loading, melting, and molding areas of the IM machine and positioned ~10cm from the potential emission sources.	0.1				4087 MP/m³	1,000 MP/m³	45900 MP/m³	4087 MP/m³				polypropylene		4087	MP/m³	Occupational	250	250	0	0	0	0	46	0.75	5	5	4	1	16790	273.75	1825	1825	1460	365	0.684932
66a	506	Characterization of Potential Exposures to Nanoparticles and Fibers during Manufacturing and Recycling of Carbon Nanotube Reinforced Polypropylene Composites	Boonruksa, Pongsit; Bello, Dhimiter; Zhang, Jinde; Isaacs, Jacqueline A.; Mead, Joey L; Woskie, Susan R.	2016	Indoor		Active	2 L/min		between 2-15 minutes	15		Recycling (Grinding)	Samples taken at the mouth of each grinder and positioned near opporators breathing zone.	0.1				172000 MP/m³	1,000 MP/m³	1870000 MP/m³	172000 MP/m³				polypropylene		172000	MP/m³	Occupational	250	250	0	0	0	0	46	0.75	5	5	4	1	16790	273.75	1825	1825	1460	365	0.684932
[truncated: 222 more columns]
